# Supplementary material for: Hepatic Involvement across the Metabolic Syndrome Spectrum: Non-Invasive Assessment and Risk Prediction Using Machine Learning
Source: J Clin Med. 2023 Aug 30;12(17):5657. doi: 10.3390/jcm12175657 (PMC10488813; doi:10.3390/jcm12175657)
Supplement: Supplementary file 1 [file jcm-12-05657-s001.zip]

Archive with 2 entries (2 files):
- Figure S1.Detailed CART algorithm.pdf
- jcm-2537648-supplementary.pdf
